# Supplementary material for: PGC-1α Agonist Rescues Doxorubicin-Induced Cardiomyopathy by Mitigating the Oxidative Stress and Necroptosis
Source: Antioxidants (Basel). 2023 Sep 5;12(9):1720. doi: 10.3390/antiox12091720 (PMC10525725; doi:10.3390/antiox12091720)
Supplement: Supplementary file 1 [file antioxidants-12-01720-s001.zip]

Archive with 1 entries (1 files):
- antioxidants-2508416-supplementary.pdf
